# Supplementary material for: Host Protease Activity on Bacterial Pathogens Promotes Complement and Antibiotic-Directed Killing
Source: Pathogens. 2021 Nov 18;10(11):1506. doi: 10.3390/pathogens10111506 (PMC8618517; doi:10.3390/pathogens10111506)
Supplement: Supplementary file 1 [file pathogens-10-01506-s001.zip]

Archive with 1 entries (1 files):
- pathogens-1458501-supplementary.pdf
